# Supplementary material for: Genomic Selection for F1 Hybrid Breeding in Strawberry (Fragaria × ananassa)
Source: Front Plant Sci. 2021 Mar 4;12:645111. doi: 10.3389/fpls.2021.645111 (PMC7969887; doi:10.3389/fpls.2021.645111)
Supplement: Supplementary file 4 [file Table_1.XLSX]

## Sheet: Sheet2
Supplementary Table 1. Strawberry traits and the estimated heritabilities based on dominant effect model.
Trait	Estimated heritabilitya
	105-ILs			275-F1s
	h2D	h2AD		h2D
Petiole length	0.914741	0.746		0.750608
Leaf area	0.896788	0.78		0.803385
Brix	0.674444	0.51		0.511244
Fruit hardness	0.680721	0.568		0.570886
Pericarp color	0.54344	0.438		0.42997
a105-ILs, 105 inbred lines; 275-F1s, 275 test F1 hybrids; h2D, heritability based on dominant effect model; h2AD, heritability based on additive plus dominant effect model.
